# Supplementary material for: Volatiles of Capparis cartilaginea Decne. from Saudi Arabia
Source: Plants (Basel). 2022 Sep 26;11(19):2518. doi: 10.3390/plants11192518 (PMC9572899; doi:10.3390/plants11192518)
Supplement: Supplementary file 1 [file plants-11-02518-s001.zip]

Archive with 1 entries (1 files):
- plants-1899417-supplementary.pdf
